# Supplementary material for: Assessment of Knowledge, Attitude, and Practice of Antibiotic Use among the Population of Boyolali, Indonesia: A Cross-Sectional Study
Source: Int J Environ Res Public Health. 2021 Aug 4;18(16):8258. doi: 10.3390/ijerph18168258 (PMC8394957; doi:10.3390/ijerph18168258)
Supplement: Supplementary file 1 [file ijerph-18-08258-s001.zip]

Archive with 1 entries (1 files):
- ijerph-1291016-supplementary.pdf
